# Supplementary material for: Sequence signature analysis of chromosome identity in three Drosophila species
Source: BMC Bioinformatics. 2005 Jun 23;6:158. doi: 10.1186/1471-2105-6-158 (PMC1181806; doi:10.1186/1471-2105-6-158)
Supplement: Additional File 1 — The loadings of the PCA in Figure 6. [file 1471-2105-6-158-S1.xls]

## Sheet: kompleterandeP
Hexamer	p[1]	p[2]
AAAAAA	0.339884	0.00320561
AAAAAC	0.0647415	0.00889075
AAAAAG	0.0538201	-0.0226143
AAAAAT	0.0928824	0.0318634
AAAACA	0.0379705	0.00889804
AAAACC	0.0193428	-0.00463461
AAAACG	0.00862079	-0.00838381
AAAACT	0.0138522	-0.0107746
AAAAGA	0.044574	0.0301346
AAAAGC	0.0178529	-0.048093
AAAAGG	0.0276551	-0.034095
AAAAGT	0.0123388	-0.0312602
AAAATA	0.0678832	0.0318197
AAAATC	0.0129428	-0.00359209
AAAATG	0.0333576	-0.0599593
AAAATT	0.0424603	0.0157602
AAACAA	0.0321015	-0.012545
AAACAC	0.0100377	-0.0153694
AAACAG	0.0111882	-0.00433863
AAACAT	-0.00398056	0.00411403
AAACCA	0.00592913	-0.000710633
AAACCC	0.0109069	-0.00480201
AAACCG	-0.00396931	-0.000362499
AAACCT	-0.00343138	0.0116732
AAACGA	0.0140197	0.00313236
AAACGC	-0.00418387	-0.0128022
AAACGG	-0.000647681	-0.00783333
AAACGT	-0.00181333	0.00590185
AAACTA	-0.00579417	0.000780423
AAACTC	-0.00624205	-0.0120672
AAACTG	-0.0122613	-0.0175086
AAACTT	-0.00389829	-0.0275435
AAAGAA	0.0414429	0.0371801
AAAGAC	0.00481952	0.0157642
AAAGAG	0.0372536	0.018429
AAAGAT	0.00978196	0.0331482
AAAGCA	0.012059	-0.0231317
AAAGCC	0.00840791	-0.0309521
AAAGCG	0.000595619	-0.0334834
AAAGCT	-0.00787337	0.00231155
AAAGGA	0.0216327	-0.0287878
AAAGGC	0.00787149	-0.0244541
AAAGGG	0.0215808	-0.0246955
AAAGGT	-0.0014617	0.00565152
AAAGTA	-0.00740301	0.0022753
AAAGTC	-0.00320189	-0.0125864
AAAGTG	-0.00241267	-0.0440753
AAAGTT	-0.000708993	-0.0444154
AAATAA	0.0395602	-0.0199041
AAATAC	0.0201773	0.018149
AAATAG	-0.00113097	-0.000575121
AAATAT	0.0447924	0.0185761
AAATCA	0.0036792	-0.0175601
AAATCC	-0.00348365	-0.0162501
AAATCG	-0.00890192	-0.00391962
AAATCT	0.00389214	0.0133788
AAATGA	0.016105	-0.0308466
AAATGC	0.0140947	-0.0849044
AAATGG	0.00826391	-0.0571837
AAATGT	0.0148658	-0.0229203
AAATTA	0.0196047	-0.0277668
AAATTC	0.00810179	-0.0128429
AAATTG	0.0146231	-0.0582651
AAATTT	0.0285375	0.00730375
AACAAA	0.0520225	-0.00257144
AACAAC	0.0341828	0.00256982
AACAAG	-0.00434328	-0.00365686
AACAAT	0.00160414	-0.00833261
AACACA	0.0135601	-0.0124733
AACACC	-0.00345213	0.00292839
AACACG	-0.00459582	-0.00540449
AACACT	-0.00204798	0.00184844
AACAGA	0.0223144	0.0194662
AACAGC	0.0118718	-0.00228126
AACAGG	-0.00122237	-0.000723748
AACAGT	-0.00337386	0.00987536
AACATA	-0.00821733	0.0151217
AACATC	-0.00609466	0.00747035
AACATG	-0.00812214	-0.00785232
AACATT	-0.000844098	0.00062545
AACCAA	0.00554347	0.000197229
AACCAC	-0.00683349	-0.00277688
AACCAG	-0.00724994	-0.000968628
AACCAT	-0.00216467	0.00905794
AACCCA	0.0022669	-0.0101358
AACCCC	0.0161466	-0.00503934
AACCCG	-0.00366717	-0.00410574
AACCCT	0.00414849	0.00143152
AACCGA	0.00133732	-0.00311232
AACCGC	-0.00694446	-0.00507832
AACCGG	-0.00782966	-0.0017884
AACCGT	-0.00430534	0.00944186
AACCTA	-0.00657669	0.00839842
AACCTC	-0.00140101	0.00654642
AACCTG	-0.0101729	0.00269182
AACCTT	-0.00468222	0.0111808
AACGAA	0.0121389	0.00912604
AACGAC	-0.000613417	0.00713973
AACGAG	0.000769832	-0.0020571
AACGAT	-0.00118368	0.0183777
AACGCA	-0.00283849	-0.0124708
AACGCC	-0.00886075	0.00162547
AACGCG	-0.00466561	-0.00118676
AACGCT	-0.00783351	0.00463706
AACGGA	-0.00030984	0.000134038
AACGGC	-0.0026921	-0.00529215
AACGGG	-0.000882432	0.00350751
AACGGT	-0.00402708	0.0125401
AACGTA	-0.00502362	0.00841631
AACGTC	-0.00418933	0.00882217
AACGTG	-0.00589297	-0.00429281
AACGTT	-0.00233863	0.0109665
AACTAA	-0.00942742	-0.0126233
AACTAC	-0.0113316	0.00545607
AACTAG	-0.00759964	0.00042801
AACTAT	-0.00838657	0.00742138
AACTCA	-0.0140821	-0.0224385
AACTCC	-0.0117923	-0.00546875
AACTCG	-0.01532	-0.0118582
AACTCT	7.83812e-05	0.00562741
AACTGA	-0.0139342	-0.0174797
AACTGC	-0.0158143	-0.0284898
AACTGG	-0.0248402	-0.0202721
AACTGT	-0.0026921	0.00298074
AACTTA	-0.0192888	-0.00754002
AACTTC	-0.0135389	-0.00396824
AACTTG	-0.0140227	-0.0253635
AACTTT	-0.00172966	-0.0473556
AAGAAA	0.043132	0.0315582
AAGAAC	-0.00343032	0.022915
AAGAAG	0.00312318	0.0256563
AAGAAT	9.4887e-05	0.0349656
AAGACA	0.00437485	0.0130622
AAGACC	-0.00447067	0.012377
AAGACG	-0.00523129	0.00994602
AAGACT	-0.00499764	0.0172739
AAGAGA	0.0377931	0.0388218
AAGAGC	0.00315094	0.00264352
AAGAGG	0.0125867	0.00860044
AAGAGT	0.00452319	0.01539
AAGATA	0.00190987	0.0234755
AAGATC	-0.00867858	0.0311133
AAGATG	-0.0064782	0.00835108
AAGATT	-0.00576385	0.0203847
AAGCAA	0.00692197	-0.0159632
AAGCAC	-0.00705963	-0.00565101
AAGCAG	0.0060892	-0.00279502
AAGCAT	-0.00483974	-0.000173188
AAGCCA	0.00332684	-0.036823
AAGCCC	0.00169563	-0.00822361
AAGCCG	-0.00576266	-0.0121726
AAGCCT	-0.0011243	0.000475801
AAGCGA	0.00176732	-0.0166612
AAGCGC	-0.00663666	-0.0107653
AAGCGG	-0.00415429	-0.0184813
AAGCGT	-0.00455874	0.00232297
AAGCTA	-0.0106956	0.00741083
AAGCTC	-0.00715249	0.00164369
AAGCTG	-0.0167089	-0.0162119
AAGCTT	-0.0084459	0.00840967
AAGGAA	0.0206182	0.00510211
AAGGAC	-0.00064025	-0.023925
AAGGAG	0.00578521	-0.000202392
AAGGAT	-0.00184697	-0.00821018
AAGGCA	0.00951853	-0.0164625
AAGGCC	-0.00149012	0.00125619
AAGGCG	-0.00540395	-0.0111257
AAGGCT	-0.000907958	0.00264455
AAGGGA	0.0140591	-0.00280964
AAGGGC	-0.000645483	-0.00349841
AAGGGG	0.0241779	-0.0233207
AAGGGT	0.00430427	0.0054557
AAGGTA	-0.0054794	0.0110082
AAGGTC	-0.00531562	0.00644374
AAGGTG	-0.0108583	0.00323067
AAGGTT	-0.00509379	0.0110594
AAGTAA	-0.0143098	-0.00998749
AAGTAC	-0.0115185	0.0104435
AAGTAG	-0.00690775	-0.00123931
AAGTAT	-0.0111698	0.0136192
AAGTCA	-0.00822493	-0.0160161
AAGTCC	-0.0100394	-0.00248366
AAGTCG	-0.0113318	-0.00831495
AAGTCT	-0.0048566	0.00822818
AAGTGA	-0.00748499	-0.0181812
AAGTGC	-0.00971456	-0.04129
AAGTGG	-0.00903153	-0.0382631
AAGTGT	-0.00369253	-0.011548
AAGTTA	-0.016314	-0.0122443
AAGTTC	-0.0159736	6.80503e-05
AAGTTG	-0.0128205	-0.042319
AAGTTT	-0.00515816	-0.0267087
AATAAA	0.0412555	-0.0263718
AATAAC	-0.00854149	-0.0015511
AATAAG	-0.00834545	-0.00208521
AATAAT	0.0178217	0.0112047
AATACA	0.00637859	0.0264147
AATACC	0.00308782	0.0136752
AATACG	-0.0048115	0.00566467
AATACT	0.00207612	0.0198808
AATAGA	0.00395992	0.0155693
AATAGC	-0.00875049	0.00168746
AATAGG	-0.00487995	0.00589764
AATAGT	-0.00777951	0.0106529
AATATA	0.0150914	0.0586187
AATATC	0.00158172	0.0237568
AATATG	0.000304559	-6.98672e-06
AATATT	0.022745	0.00141895
AATCAA	0.00713254	-0.0086959
AATCAC	-0.00800763	-0.00573548
AATCAG	-0.00602347	-0.00668437
AATCAT	0.00141722	0.0076605
AATCCA	-0.00447683	-0.00109529
AATCCC	-0.00132685	-0.0113975
AATCCG	-0.0146671	-0.00735204
AATCCT	-0.00596548	-0.00152427
AATCGA	-0.000529714	0.0108596
AATCGC	-0.0111085	-0.0145514
AATCGG	-0.00864678	0.0012123
AATCGT	-0.00264022	0.0148983
AATCTA	-0.00225925	0.021153
AATCTC	-0.00351283	0.00959199
AATCTG	-0.00957274	0.00507095
AATCTT	-0.00555008	0.024527
AATGAA	0.021202	-0.0320758
AATGAC	-0.00294032	-0.00625092
AATGAG	0.00306846	-0.0146235
AATGAT	0.00488351	0.0134915
AATGCA	0.010488	-0.0538033
AATGCC	0.00316422	-0.0354729
AATGCG	-0.00322101	-0.0313729
AATGCT	-0.00378482	-0.0148999
AATGGA	0.0103454	-0.012854
AATGGC	0.000623156	-0.053651
AATGGG	0.00530972	-0.0266288
AATGGT	-0.00539747	0.00249016
AATGTA	-0.00552796	0.0100099
AATGTC	0.000528013	-0.00944513
AATGTG	-0.00143394	-0.0222321
AATGTT	0.0013809	0.0020031
AATTAA	0.0150282	-0.0651847
AATTAC	-0.0040642	-0.0213342
AATTAG	-0.00451742	-0.0261824
AATTAT	0.0105056	-0.0100087
AATTCA	-0.00398775	-0.0215804
AATTCC	-0.000596238	-0.01012
AATTCG	-0.0103173	-0.00762714
AATTCT	0.00206507	0.0177132
AATTGA	0.0069586	-0.0348871
AATTGC	0.00123514	-0.0645821
AATTGG	-0.0110678	-0.0163581
AATTGT	0.0032418	-0.00951209
AATTTA	0.0068274	-0.0388484
AATTTC	0.0137688	-0.0238588
AATTTG	0.0062012	-0.0437276
AATTTT	0.0434077	0.0148885
ACAAAA	0.0786345	0.024214
ACAAAC	0.00267842	-0.00191883
ACAAAG	-0.000492119	-0.014568
ACAAAT	0.0148641	-0.00566374
ACAACA	0.0424604	0.0108961
ACAACC	-0.00287285	0.00266465
ACAACG	-0.00211838	0.0031522
ACAACT	-0.00840037	-0.0119847
ACAAGA	0.00185294	0.0249762
ACAAGC	-0.00559016	-0.00761744
ACAAGG	-0.0053193	-0.000711079
ACAAGT	-0.00944784	-0.00636062
ACAATA	-0.00379815	0.0172747
ACAATC	-0.00497906	0.0110595
ACAATG	-0.00623925	-0.013935
ACAATT	0.00279132	-0.00969302
ACACAA	0.0183306	-0.0133601
ACACAC	0.158481	-0.0738324
ACACAG	0.0225319	-0.00353682
ACACAT	0.0110165	-0.0131388
ACACCA	-0.0028097	0.0081394
ACACCC	0.00812369	-0.00406073
ACACCG	-0.00346313	0.00376896
ACACCT	-0.00499319	0.00324105
ACACGA	0.00299918	0.00264401
ACACGC	0.00665708	-0.0101763
ACACGG	-0.000214681	-0.0017332
ACACGT	-0.00179198	0.000150106
ACACTA	-0.00527181	0.00998276
ACACTC	0.00873979	-0.0102955
ACACTG	-0.0025581	0.000450442
ACACTT	-0.00450514	-0.0104433
ACAGAA	0.023941	0.019742
ACAGAC	0.0169813	0.0223222
ACAGAG	0.0352317	0.017678
ACAGAT	0.0129505	0.0203261
ACAGCA	0.0206391	-0.00546411
ACAGCC	0.00955928	-0.00201985
ACAGCG	-0.00124654	0.00106434
ACAGCT	-0.00784646	0.000501242
ACAGGA	0.00582042	-0.00906917
ACAGGC	0.00380655	-0.000730378
ACAGGG	0.0103194	0.00166987
ACAGGT	-0.00765702	0.00844276
ACAGTA	-0.00259869	0.0130604
ACAGTC	0.000884352	0.00756271
ACAGTG	-0.00157662	0.00422032
ACAGTT	-0.00328528	0.000242027
ACATAA	-0.00379649	-0.00230195
ACATAC	0.00306104	0.0431443
ACATAG	-0.00668922	0.0148021
ACATAT	0.00345864	0.0577069
ACATCA	-0.00661647	0.00506138
ACATCC	-0.00726919	-0.00238294
ACATCG	-0.0106328	0.00656219
ACATCT	-0.00630034	0.0129657
ACATGA	-0.00601105	0.000415888
ACATGC	0.000641724	-0.0117152
ACATGG	-0.00765515	-0.00324428
ACATGT	-0.00254875	-0.00102006
ACATTA	-0.00991734	0.000233341
ACATTC	-0.00168934	0.00245376
ACATTG	-0.0105274	0.000474861
ACATTT	0.0123632	-0.0242224
ACCAAA	0.0125995	0.00502223
ACCAAC	-0.00517642	-0.00164178
ACCAAG	-0.0115914	0.00308699
ACCAAT	-0.0100757	0.011536
ACCACA	-0.00306339	0.00804213
ACCACC	-0.00850127	-0.00941731
ACCACG	-0.0105324	0.00408376
ACCACT	-0.0107407	-0.000717543
ACCAGA	0.00167391	0.0117412
ACCAGC	-0.0121436	-0.000649927
ACCAGG	-0.00964114	2.25579e-05
ACCAGT	-0.0126544	0.00658265
ACCATA	-0.00458404	0.0144075
ACCATC	-0.00308326	0.00862001
ACCATG	-0.00916423	0.00665179
ACCATT	-0.0054323	0.00241462
ACCCAA	0.00276049	-0.00606371
ACCCAC	0.00310371	-0.021454
ACCCAG	-0.00478025	-0.00499205
ACCCAT	-0.00191796	-0.00473236
ACCCCA	0.0124127	0.00106554
ACCCCC	0.032748	-0.00518705
ACCCCG	0.00268932	-0.00254916
ACCCCT	0.012542	-0.00226957
ACCCGA	-0.00140079	0.00329737
ACCCGC	-0.00212186	-0.00399341
ACCCGG	-0.00464146	-0.00277558
ACCCGT	-0.00391413	0.0103572
ACCCTA	0.000743734	0.0088164
ACCCTC	0.00790123	0.00689613
ACCCTG	0.000734732	0.00578049
ACCCTT	0.00339196	0.00583507
ACCGAA	0.00267023	-0.00588693
ACCGAC	-0.00180237	0.00513639
ACCGAG	-0.00542245	-0.000626358
ACCGAT	-0.00614242	0.0151047
ACCGCA	-0.00250298	-0.0125075
ACCGCC	-0.00649174	-0.000736855
ACCGCG	-0.00614165	0.0034448
ACCGCT	-0.00622729	0.000952878
ACCGGA	-0.00822593	-0.000414292
ACCGGC	-0.00696766	0.00210049
ACCGGG	-0.00323591	-0.000500026
ACCGGT	-0.00616936	0.00664616
ACCGTA	-0.0026544	0.0103666
ACCGTC	-0.0034024	0.0118794
ACCGTG	-0.00693064	0.00440004
ACCGTT	-0.00303835	0.0129859
ACCTAA	-0.00750513	0.00606876
ACCTAC	-0.00465202	0.00851497
ACCTAG	-0.00429719	0.00434561
ACCTAT	-0.00675257	0.0108863
ACCTCA	-0.00463246	0.00488697
ACCTCC	-0.00444431	0.00643745
ACCTCG	-0.00893462	0.00120174
ACCTCT	0.00320604	0.0112925
ACCTGA	-0.00790956	0.00405375
ACCTGC	-0.00980637	-0.00152575
ACCTGG	-0.0148036	0.000820595
ACCTGT	-0.0079311	0.0074895
ACCTTA	-0.0075081	0.00795629
ACCTTC	-0.00642917	0.0128697
ACCTTG	-0.0112716	0.00761478
ACCTTT	-0.00117939	0.0065861
ACGAAA	0.0124977	0.00223342
ACGAAC	-0.00428862	0.00510143
ACGAAG	-0.00294947	0.00341533
ACGAAT	-0.00211585	0.0145241
ACGACA	0.00236668	0.00667256
ACGACC	-0.00490985	0.00385833
ACGACG	0.00347546	0.00969798
ACGACT	-0.00254112	0.00578601
ACGAGA	0.00216732	0.0111175
ACGAGC	-0.00521338	-0.00364039
ACGAGG	-0.0042966	0.000906237
ACGAGT	0.00178253	0.0119601
ACGATA	-0.00184933	0.018238
ACGATC	-0.00667058	0.0210275
ACGATG	-0.00357514	0.00781459
ACGATT	-0.00294451	0.0138084
ACGCAA	-0.00403707	-0.00874594
ACGCAC	0.00356031	-0.0100457
ACGCAG	-0.00726099	-0.0037088
ACGCAT	-0.00252879	-0.00555259
ACGCCA	-0.00668932	-0.00234009
ACGCCC	-0.00615854	0.0015621
ACGCCG	-0.00712538	-0.00160028
ACGCCT	-0.00369473	0.00199207
ACGCGA	-0.004148	0.00492258
ACGCGC	-0.00198822	0.0020113
ACGCGG	-0.00440726	-0.000189544
ACGCGT	-0.000729231	0.00396493
ACGCTA	-0.00490394	0.0082195
ACGCTC	-0.00317578	0.00449114
ACGCTG	-0.00597786	0.00320152
ACGCTT	-0.00419627	0.00250152
ACGGAA	-0.000349664	0.000936897
ACGGAC	-0.00455256	0.0197693
ACGGAG	-0.00336489	0.00324869
ACGGAT	-0.00854084	0.00708082
ACGGCA	0.000636463	-0.00492955
ACGGCC	-0.00193004	0.00269228
ACGGCG	-0.00614881	-0.00302607
ACGGCT	-0.00449838	0.00046346
ACGGGA	-7.86403e-05	0.00502576
ACGGGC	-0.00207449	-0.000241523
ACGGGG	0.00992851	-0.00185052
ACGGGT	-0.00424437	0.0103618
ACGGTA	-0.00124757	0.0138414
ACGGTC	-0.00505187	0.00775381
ACGGTG	-0.00648272	0.0072933
ACGGTT	-0.00500631	0.00940062
ACGTAA	-0.00579782	0.00223356
ACGTAC	-0.00302687	0.00963007
ACGTAG	-0.00534134	0.00396805
ACGTAT	-0.00398353	0.00799411
ACGTCA	-0.00451855	0.00490218
ACGTCC	-0.00572033	0.00566582
ACGTCG	-0.0057921	0.00531675
ACGTCT	-0.0032948	0.00700398
ACGTGA	-0.00557387	-0.000493663
ACGTGC	-0.00473556	-0.0054388
ACGTGG	-0.00829384	-0.00228432
ACGTGT	-0.00219646	-0.00025136
ACGTTA	-0.0061052	0.0075431
ACGTTC	-0.00668169	0.0108416
ACGTTG	-0.00261201	0.000624421
ACGTTT	-0.00251321	0.00563847
ACTAAA	-0.00133478	0.0047453
ACTAAC	-0.00912441	-0.00105703
ACTAAG	-0.00744911	-0.00136858
ACTAAT	-0.00890713	-0.00362294
ACTACA	-0.0080758	0.0133634
ACTACC	-0.00599727	0.00486986
ACTACG	-0.00855267	0.00548933
ACTACT	-0.00776181	0.00782756
ACTAGA	-0.00159	0.0136239
ACTAGC	-0.00682858	0.00450644
ACTAGG	-0.00301495	0.0034279
ACTAGT	-0.00535874	0.0061133
ACTATA	-0.00638006	0.022975
ACTATC	-0.00668271	0.0164544
ACTATG	-0.00667017	0.00712686
ACTATT	-0.00861196	0.0122109
ACTCAA	-0.00316162	-0.013847
ACTCAC	-0.00846804	-0.0149463
ACTCAG	-0.00936412	-0.00510192
ACTCAT	-0.00543728	-0.00705902
ACTCCA	-0.00633057	0.00255482
ACTCCC	0.00518723	-0.00216358
ACTCCG	-0.00999615	-0.00502077
ACTCCT	-0.00263579	0.00336655
ACTCGA	-0.00328034	-0.00799517
ACTCGC	-0.00397061	-0.0144176
ACTCGG	-0.00967869	-0.00412794
ACTCGT	0.00236602	0.0111362
ACTCTA	-0.0026644	0.0190618
ACTCTC	0.017598	0.0165322
ACTCTG	0.00328673	0.00386127
ACTCTT	0.00467597	0.0149372
ACTGAA	-0.00783606	-0.0102742
ACTGAC	-0.0045847	-0.00638611
ACTGAG	-0.00580233	-0.0086931
ACTGAT	-0.0108	0.00902435
ACTGCA	-0.00824882	-0.0246742
ACTGCC	0.00199421	-0.0117054
ACTGCG	-0.0113143	-0.0102667
ACTGCT	-0.00813989	4.71455e-05
ACTGGA	-0.0130641	0.00330183
ACTGGC	-0.0116438	-0.0202222
ACTGGG	-0.00788374	-0.0110305
ACTGGT	-0.012671	0.00650502
ACTGTA	-0.000182242	0.013753
ACTGTC	-0.000733188	0.00429586
ACTGTG	-0.00170255	-0.000785177
ACTGTT	-0.00201287	0.0108055
ACTTAA	-0.0120654	-0.0220691
ACTTAC	-0.0162901	0.00408204
ACTTAG	-0.00914793	-0.00398666
ACTTAT	-0.0135228	0.00139941
ACTTCA	-0.0121349	-0.0090624
ACTTCC	-0.0100197	-0.0056693
ACTTCG	-0.0149282	-0.00242396
ACTTCT	-0.0105341	0.00714604
ACTTGA	-0.00484886	-0.0137167
ACTTGC	-0.010993	-0.0183757
ACTTGG	-0.0181389	-0.0252531
ACTTGT	-0.00965557	-0.00515446
ACTTTA	-0.0134166	-0.0143151
ACTTTC	-0.00595744	-0.0199236
ACTTTG	-0.00782892	-0.0361347
ACTTTT	0.0120343	-0.03387
AGAAAA	0.0606954	0.0172158
AGAAAC	0.00533971	0.0145577
AGAAAG	0.0211833	0.013419
AGAAAT	0.0145724	0.0131895
AGAACA	0.00369504	0.0219129
AGAACC	-0.00140311	0.0141306
AGAACG	-0.0049303	0.0138315
AGAACT	-0.00761432	0.0121456
AGAAGA	0.0145023	0.042142
AGAAGC	-0.00151968	0.0111537
AGAAGG	0.00755841	0.0163563
AGAAGT	-0.0116991	0.00508727
AGAATA	0.000485299	0.035625
AGAATC	-0.00400762	0.0154773
AGAATG	0.0011848	0.00961
AGAATT	0.00221977	0.016955
AGACAA	0.00810293	0.0027862
AGACAC	0.0122399	0.00726351
AGACAG	0.029127	0.0155049
AGACAT	0.000945624	0.0123171
AGACCA	-0.00379583	0.0137027
AGACCC	0.0065454	0.00862362
AGACCG	-0.00249234	0.00534877
AGACCT	-0.00173876	0.0131939
AGACGA	0.00298486	0.0128691
AGACGC	-0.00418346	0.00892757
AGACGG	0.000972806	0.0146731
AGACGT	-0.00382261	0.00780119
AGACTA	-0.00513948	0.0153908
AGACTC	-0.000564288	0.0113752
AGACTG	-0.00281888	0.00667992
AGACTT	-0.00466338	0.00845465
AGAGAA	0.0366697	0.0311192
AGAGAC	0.0297077	0.0264869
AGAGAG	0.174224	0.102562
AGAGAT	0.0194915	0.0259053
AGAGCA	0.0151107	0.00987788
AGAGCC	0.0178034	0.00865295
AGAGCG	0.0148141	0.0127849
AGAGCT	0.00189857	0.0111745
AGAGGA	0.0185329	0.0180595
AGAGGC	0.0220518	0.0104213
AGAGGG	0.0435615	0.012608
AGAGGT	0.00211064	0.0108064
AGAGTA	0.0028201	0.0215735
AGAGTC	0.00641434	0.0125345
AGAGTG	0.0132346	0.0161512
AGAGTT	-0.000266086	0.007318
AGATAA	-0.00779444	0.00980534
AGATAC	0.0189325	0.012786
AGATAG	0.00316502	0.017691
AGATAT	0.00407062	0.0271077
AGATCA	-0.0095095	0.0304269
AGATCC	-0.00706749	0.0152322
AGATCG	-0.0117024	0.0260609
AGATCT	-0.000586982	0.040014
AGATGA	-0.00444093	0.0110122
AGATGC	-0.00529249	0.00192664
AGATGG	0.00284078	1.84694e-05
AGATGT	-0.00630001	0.013127
AGATTA	-0.00879157	0.0147659
AGATTC	-0.00878746	0.0185352
AGATTG	-0.00808079	0.0109374
AGATTT	0.00366199	0.0125426
AGCAAA	0.0162787	-0.0388937
AGCAAC	0.0120941	-0.0172989
AGCAAG	-0.00686922	-0.00112308
AGCAAT	-0.00703179	-0.0137888
AGCACA	-0.00370111	-0.0134191
AGCACC	-0.00892383	0.00530535
AGCACG	-0.00955414	-0.000950888
AGCACT	-0.00915041	-0.00874523
AGCAGA	0.013756	0.00492616
AGCAGC	0.0415492	-0.0146725
AGCAGG	0.00214097	-0.00994837
AGCAGT	-0.00772404	-2.32509e-05
AGCATA	-0.00341781	-0.00265904
AGCATC	-0.00328971	0.00285904
AGCATG	-0.00810506	0.000879894
AGCATT	-0.00473165	-0.0136279
AGCCAA	0.00169976	-0.0429913
AGCCAC	0.00560436	-0.0132353
AGCCAG	0.00753179	-0.0228271
AGCCAT	0.00103393	-0.0173859
AGCCCA	-0.00266033	-0.00908735
AGCCCC	0.0212243	-0.00134465
AGCCCG	-0.00384538	-0.00735176
AGCCCT	0.00214726	0.00428149
AGCCGA	-0.0032946	-0.00201776
AGCCGC	-0.000342335	-0.00954269
AGCCGG	-0.00966961	-0.0109974
AGCCGT	-0.00374777	0.000705979
AGCCTA	-0.00363475	0.00364922
AGCCTC	0.00398016	0.0050431
AGCCTG	-0.00446283	-0.00283643
AGCCTT	-0.00125755	0.00240809
AGCGAA	0.000228767	-0.0211489
AGCGAC	0.00172238	0.000306887
AGCGAG	0.00639837	-0.000148396
AGCGAT	-0.00807079	0.00284811
AGCGCA	-0.0078336	-0.00716187
AGCGCC	-0.00448245	-0.00326025
AGCGCG	-0.00438997	0.000739661
AGCGCT	-0.00656656	-0.00171097
AGCGGA	-0.00460831	-0.0116556
AGCGGC	0.00642787	-0.00803482
AGCGGG	-5.84322e-05	-0.00967681
AGCGGT	-0.00669397	0.00187084
AGCGTA	-0.00290881	0.00289613
AGCGTC	-0.003713	0.00869718
AGCGTG	-0.00498954	0.00172811
AGCGTT	-0.00741828	0.00608463
AGCTAA	-0.00970855	-0.0100063
AGCTAC	-0.00693234	0.00233723
AGCTAG	-0.00803141	0.0100642
AGCTAT	-0.0104164	0.00800128
AGCTCA	-0.0143307	-0.01415
AGCTCC	-0.0127608	-0.0011783
AGCTCG	-0.0134914	-0.00618643
AGCTCT	0.00101607	0.011447
AGCTGA	-0.0183028	-0.0104705
AGCTGC	-0.0168987	-0.0299557
AGCTGG	-0.0222192	-0.0183417
AGCTGT	-0.00628917	-0.00119252
AGCTTA	-0.0122224	-0.00868362
AGCTTC	-0.00767936	0.00789338
AGCTTG	-0.0160324	-0.00025147
AGCTTT	-0.00861176	0.00312552
AGGAAA	0.022671	-0.0170476
AGGAAC	-0.00742657	0.0114121
AGGAAG	0.00323343	0.0107783
AGGAAT	0.00142844	0.00840366
AGGACA	0.00111577	-0.0159937
AGGACC	0.00127305	-0.0095967
AGGACG	-0.00506641	-0.00899182
AGGACT	-0.00176876	-0.0078153
AGGAGA	0.0113036	0.0211187
AGGAGC	-0.00599869	-0.0151574
AGGAGG	0.0156294	0.0106741
AGGAGT	-0.000821419	0.00337752
AGGATA	-0.000218872	-0.00293221
AGGATC	-0.0112992	0.0129783
AGGATG	-0.00915434	-0.0090421
AGGATT	-0.00493407	-0.00162565
AGGCAA	0.0114446	-0.0234186
AGGCAC	0.00456933	-0.000642532
AGGCAG	0.0283529	-0.000338527
AGGCAT	0.00314619	-0.000616436
AGGCCA	-0.0024031	-0.00730034
AGGCCC	0.00722029	0.00664133
AGGCCG	-0.00125979	0.00446682
AGGCCT	0.00327137	0.00774603
AGGCGA	-0.00257486	-0.012576
AGGCGC	-0.00487978	-0.000351209
AGGCGG	-0.00142482	-0.0048162
AGGCGT	-0.00388788	0.00212812
AGGCTA	-0.00183209	0.0040348
AGGCTC	-0.000549622	0.00303914
AGGCTG	-0.00192968	-0.000109838
AGGCTT	-0.000677089	0.00258793
AGGGAA	0.015297	-0.00884233
AGGGAC	0.00631879	0.00715269
AGGGAG	0.0291962	0.0125012
AGGGAT	0.00247349	0.00406446
AGGGCA	0.00273108	-0.00143349
AGGGCC	0.00681612	0.00413126
AGGGCG	-0.00168871	-0.00055588
AGGGCT	0.00238026	0.00424802
AGGGGA	0.0207081	-0.00458995
AGGGGC	0.0204496	-0.0083865
AGGGGG	0.0545874	-0.0129058
AGGGGT	0.0120563	-0.00277405
AGGGTA	0.00900774	0.0148693
AGGGTC	-0.000625356	0.00551191
AGGGTG	0.000771469	0.00518795
AGGGTT	0.00391319	0.00171359
AGGTAA	-0.009988	0.00520094
AGGTAC	-0.00446771	0.011095
AGGTAG	-0.0035407	0.00951566
AGGTAT	-0.00489873	0.0137941
AGGTCA	-0.00831126	0.00475761
AGGTCC	-0.00324425	0.000285943
AGGTCG	-0.00648115	0.00424073
AGGTCT	-0.00153759	0.0141636
AGGTGA	-0.012811	0.00104669
AGGTGC	-0.0114272	0.00263012
AGGTGG	-0.0100009	-0.00340947
AGGTGT	-0.00566702	0.00372486
AGGTTA	-0.00614913	0.00588918
AGGTTC	-0.00714974	0.00884981
AGGTTG	-0.00756616	0.00323917
AGGTTT	-0.0029604	0.0127526
AGTAAA	-0.0075971	0.00310174
AGTAAC	-0.0100407	0.00653369
AGTAAG	-0.0103157	0.000828009
AGTAAT	-0.0106808	-0.000386339
AGTACA	-0.00694898	0.0156493
AGTACC	-0.00607035	0.0101429
AGTACG	-0.00615875	0.00979511
AGTACT	-0.00859778	0.0121361
AGTAGA	0.000647147	0.0137817
AGTAGC	-0.00449378	-0.000244341
AGTAGG	-0.0013142	0.00502676
AGTAGT	-0.00751535	0.00768731
AGTATA	-0.00825428	0.0274107
AGTATC	-0.00212832	0.00982582
AGTATG	-0.00771355	0.0113037
AGTATT	0.000201648	0.0189261
AGTCAA	-0.00450407	-0.00883249
AGTCAC	-0.00612794	-0.00315732
AGTCAG	-0.00356324	-0.00756573
AGTCAT	-0.00593632	-0.000438852
AGTCCA	-0.00967224	0.00618642
AGTCCC	0.00298204	0.00654993
AGTCCG	-0.00844018	0.000994166
AGTCCT	-0.00273349	-0.00867436
AGTCGA	-0.00330155	0.007667
AGTCGC	-0.00545011	-0.00605537
AGTCGG	-0.00742204	0.000661276
AGTCGT	-0.00294984	0.00533459
AGTCTA	-0.00532051	0.00872258
AGTCTC	0.00273155	0.0110328
AGTCTG	-0.00731821	0.00529619
AGTCTT	-0.00429159	0.0191142
AGTGAA	-0.00368393	-0.0141308
AGTGAC	-0.00619899	-0.00404099
AGTGAG	-0.000428517	-0.005895
AGTGAT	-0.00909762	0.00594953
AGTGCA	-0.00474958	-0.0334404
AGTGCC	-0.000795849	-0.0126666
AGTGCG	-0.00530955	-0.00980223
AGTGCT	-0.00992813	-0.00930132
AGTGGA	0.00194132	-0.00814879
AGTGGC	0.00600322	-0.026191
AGTGGG	0.0023614	-0.0191177
AGTGGT	-0.0113362	0.000466692
AGTGTA	-0.00345621	0.000818836
AGTGTC	-0.000913682	-0.00328697
AGTGTG	0.00306568	-0.0090958
AGTGTT	-0.00193527	0.000732891
AGTTAA	-0.0155488	-0.0147177
AGTTAC	-0.00921463	-0.00388526
AGTTAG	-0.00939715	-0.00399174
AGTTAT	-0.0114907	-0.00477617
AGTTCA	-0.0179352	-0.00296157
AGTTCC	-0.0171255	0.00818609
AGTTCG	-0.0172813	-0.00720146
AGTTCT	-0.00737408	0.0110829
AGTTGA	-0.011073	-0.0160277
AGTTGC	-0.0114766	-0.0427085
AGTTGG	-0.0194914	-0.0346908
AGTTGT	-0.00874528	-0.011786
AGTTTA	-0.0166171	-0.0105613
AGTTTC	-0.00991354	-0.0131863
AGTTTG	-0.0176668	-0.0220339
AGTTTT	0.0134554	-0.0099498
ATAAAA	0.0371047	-0.00129794
ATAAAC	-0.00768519	-0.00858633
ATAAAG	-0.00427405	0.00116052
ATAAAT	0.0300025	-0.0378994
ATAACA	-0.00589581	0.00570068
ATAACC	-0.00660118	0.00386956
ATAACG	-0.00662601	0.00840295
ATAACT	-0.0116341	-0.00378904
ATAAGA	-0.0053126	0.0173008
ATAAGC	-0.00865095	-0.00894685
ATAAGG	-0.00627527	0.00686775
ATAAGT	-0.0133838	0.00235886
ATAATA	0.0105339	0.0306365
ATAATC	-0.00267252	0.0103749
ATAATG	-0.00465186	-0.00475554
ATAATT	0.0128164	-0.00632817
ATACAA	0.0102791	0.0334243
ATACAC	0.00782862	0.00751572
ATACAG	0.00563155	0.0168658
ATACAT	0.00946185	0.0619877
ATACCA	0.000906085	0.0187116
ATACCC	0.00794548	0.0224686
ATACCG	-0.00320093	0.0144445
ATACCT	-0.00463913	0.0143902
ATACGA	0.00441468	0.0170581
ATACGC	-0.00281853	-0.0065087
ATACGG	-0.00419442	0.0100009
ATACGT	-0.0048262	0.00812213
ATACTA	-0.000263242	0.024553
ATACTC	0.0014542	0.0161191
ATACTG	-0.00691611	0.016306
ATACTT	-0.0101121	0.013412
ATAGAA	0.00901696	0.0264872
ATAGAC	-0.00143142	0.0140556
ATAGAG	0.0116531	0.0168757
ATAGAT	0.00842349	0.0296278
ATAGCA	-0.0049156	0.00327446
ATAGCC	-0.0029271	0.0103737
ATAGCG	-0.00572653	0.00956083
ATAGCT	-0.0093016	0.00740345
ATAGGA	-0.000441846	0.0109321
ATAGGC	-0.00444805	0.00627839
ATAGGG	0.0022158	0.00946257
ATAGGT	-0.00621371	0.0109266
ATAGTA	-0.00537911	0.0193789
ATAGTC	-0.007138	0.0200187
ATAGTG	-0.00771901	0.0107329
ATAGTT	-0.00984793	0.00677243
ATATAA	-0.00022319	0.035685
ATATAC	0.00643884	0.0510278
ATATAG	0.00119848	0.0239213
ATATAT	0.0553858	0.0867486
ATATCA	-0.00388972	0.0210524
ATATCC	0.000173383	0.00580769
ATATCG	-0.00427391	0.021592
ATATCT	0.0046411	0.0266609
ATATGA	-0.00212889	0.010686
ATATGC	0.000886298	-0.0138941
ATATGG	-0.00142039	0.00845899
ATATGT	0.00382704	0.0565676
ATATTA	-0.0047668	0.0244573
ATATTC	0.00357476	0.0285818
ATATTG	-0.00664124	0.0159351
ATATTT	0.0444837	0.0163906
ATCAAA	0.00709435	0.0105369
ATCAAC	-0.00584317	0.00491346
ATCAAG	-0.00956612	0.0136037
ATCAAT	-0.00107795	0.0156261
ATCACA	-0.00660135	0.00641865
ATCACC	-0.0131752	0.0076603
ATCACG	-0.00742396	0.00452055
ATCACT	-0.0104124	0.00485495
ATCAGA	-0.00299822	0.0219988
ATCAGC	-0.0120038	-0.00178495
ATCAGG	-0.00730485	0.00806421
ATCAGT	-0.0101398	0.00825372
ATCATA	-0.0019393	0.0149953
ATCATC	0.00390703	0.0151
ATCATG	-0.00574884	0.0104402
ATCATT	0.0029605	0.0136734
ATCCAA	-0.00545287	0.00835445
ATCCAC	-0.00534562	0.00421608
ATCCAG	-0.0132124	0.00544686
ATCCAT	0.00593173	0.0135426
ATCCCA	-0.00298653	0.00195054
ATCCCC	0.0118664	-0.00643453
ATCCCG	-0.0085835	-0.00193695
ATCCCT	0.00187444	0.00409875
ATCCGA	-0.00961374	0.00591885
ATCCGC	-0.0129045	-0.00591643
ATCCGG	-0.0151279	-0.00153595
ATCCGT	-0.00789454	0.00648075
ATCCTA	-0.00351716	0.00895201
ATCCTC	-0.00641729	0.0107904
ATCCTG	-0.0139132	-0.011836
ATCCTT	-0.00148683	-0.0081398
ATCGAA	-0.000642792	0.0111249
ATCGAC	-0.00806844	0.0182757
ATCGAG	-0.00965383	0.00457631
ATCGAT	0.000203851	0.0462039
ATCGCA	-0.0100656	-0.00935819
ATCGCC	-0.0113757	-0.0061545
ATCGCG	-0.00927702	0.00456932
ATCGCT	-0.00807028	0.00276583
ATCGGA	-0.00735384	0.012523
ATCGGC	-0.00897953	0.00822957
ATCGGG	-0.00517513	0.00401637
ATCGGT	-0.00601863	0.0141247
ATCGTA	-0.00369846	0.0199974
ATCGTC	-0.00445107	0.0162741
ATCGTG	-0.00636435	0.00866688
ATCGTT	-0.000873543	0.0201353
ATCTAA	-0.00414641	0.0133711
ATCTAC	-0.00179905	0.0178118
ATCTAG	-0.00334093	0.0136896
ATCTAT	0.00978873	0.029787
ATCTCA	-0.00717185	0.0122422
ATCTCC	-0.00360678	0.0107213
ATCTCG	-0.0122293	0.00618584
ATCTCT	0.0185647	0.0252605
ATCTGA	-0.00952204	0.0172347
ATCTGC	-0.0106316	2.48027e-05
ATCTGG	-0.0144096	0.00920694
ATCTGT	0.0104677	0.0208267
ATCTTA	-0.0103839	0.0140231
ATCTTC	-0.00681049	0.0280405
ATCTTG	-0.011471	0.0137217
ATCTTT	0.0105093	0.0338162
ATGAAA	0.019246	-0.0252722
ATGAAC	-0.0100587	0.00685628
ATGAAG	-0.00601593	0.000175607
ATGAAT	0.00618876	-0.00195385
ATGACA	0.000541939	-0.00642366
ATGACC	-0.00918579	0.00375544
ATGACG	-0.00438869	0.00443076
ATGACT	-0.00617142	-0.000664555
ATGAGA	0.00337013	0.00882946
ATGAGC	-0.00918735	-0.0154125
ATGAGG	0.000394519	0.00187152
ATGAGT	-0.00546503	-0.00812932
ATGATA	-0.0019553	0.0160205
ATGATC	-0.00615843	0.0278192
ATGATG	0.0060617	0.00298005
ATGATT	0.00334885	0.0071363
ATGCAA	0.013812	-0.0521714
ATGCAC	-0.00198608	-0.0140823
ATGCAG	-0.00513264	-0.0171885
ATGCAT	0.00530826	-0.0183798
ATGCCA	0.0111068	-0.0328211
ATGCCC	0.00451397	-0.00381108
ATGCCG	-0.00457589	-0.00877977
ATGCCT	0.00277464	-0.000286919
ATGCGA	-0.00199862	-0.0225664
ATGCGC	-0.00711441	-0.0107702
ATGCGG	-0.00503424	-0.0117087
ATGCGT	-0.00181845	-0.00543889
ATGCTA	-0.00488086	-0.00221634
ATGCTC	-0.00335421	-0.00181798
ATGCTG	-0.00628015	-0.00760952
ATGCTT	-0.00359497	-0.000319649
ATGGAA	0.0194995	-0.00641458
ATGGAC	-0.00506737	0.00760562
ATGGAG	-0.00025751	-0.000826828
ATGGAT	0.00586741	0.0137394
ATGGCA	0.00868835	-0.0407776
ATGGCC	-0.00291781	-0.0275587
ATGGCG	-0.00654164	-0.0153815
ATGGCT	0.00112374	-0.016831
ATGGGA	0.00766221	-0.00420503
ATGGGC	-0.00483874	-0.011149
ATGGGG	0.0198736	-0.00841469
ATGGGT	-0.00172257	-0.0053767
ATGGTA	-0.00322714	0.00902582
ATGGTC	-0.00692049	0.0102729
ATGGTG	-0.00900992	0.0039396
ATGGTT	-0.00402411	0.00776591
ATGTAA	-0.00948257	0.00910836
ATGTAC	-0.00607561	0.0428588
ATGTAG	-0.00664284	0.0131479
ATGTAT	0.0093515	0.0606843
ATGTCA	-0.0025126	-0.00787149
ATGTCC	-0.00668476	0.00347602
ATGTCG	-0.00668024	0.000716685
ATGTCT	0.000258132	0.011391
ATGTGA	-0.00662756	-0.00467888
ATGTGC	-0.00711968	-0.0200965
ATGTGG	-0.00325972	-0.0116088
ATGTGT	0.0110653	-0.0125016
ATGTTA	-0.00946826	0.00540979
ATGTTC	-0.00847865	0.0127127
ATGTTG	-0.000737114	-0.00499874
ATGTTT	-0.00345098	0.00433416
ATTAAA	0.0136072	-0.0487181
ATTAAC	-0.00848757	-0.00861266
ATTAAG	-0.00839729	-0.0150986
ATTAAT	0.00446142	-0.0217426
ATTACA	-0.00275628	-0.0032528
ATTACC	-0.00799944	-0.00330253
ATTACG	-0.0046501	-0.00673885
ATTACT	-0.0120327	-0.000285844
ATTAGA	-0.00208239	0.00468583
ATTAGC	-0.00653756	-0.0194205
ATTAGG	-0.0059526	-0.00579298
ATTAGT	-0.00849754	-0.00272329
ATTATA	-0.00188104	0.0295376
ATTATC	-0.00507368	0.00968341
ATTATG	0.00135429	-0.0190171
ATTATT	0.0182177	0.012143
ATTCAA	0.0021148	-0.00978118
ATTCAC	-0.0070877	-0.00559599
ATTCAG	-0.00965599	-0.00582133
ATTCAT	0.00595657	0.000110956
ATTCCA	0.00529464	0.00453778
ATTCCC	0.00606949	-0.00902244
ATTCCG	-0.00943274	-0.00546721
ATTCCT	0.00135058	0.0090162
ATTCGA	-0.000560822	0.00509864
ATTCGC	-0.00809993	-0.016001
ATTCGG	-0.00724605	-0.00244119
ATTCGT	-0.00229144	0.0132866
ATTCTA	-0.002508	0.0201703
ATTCTC	0.00344292	0.0144824
ATTCTG	-0.00450636	0.0100423
ATTCTT	0.000187477	0.0354066
ATTGAA	0.00905981	-0.0222512
ATTGAC	-0.00575865	-0.00147391
ATTGAG	-0.000918208	0.000174733
ATTGAT	-0.000304179	0.013282
ATTGCA	-0.000297775	-0.0375418
ATTGCC	-0.00243576	-0.0281318
ATTGCG	-0.00830842	-0.0135312
ATTGCT	-0.00658707	-0.0138978
ATTGGA	-0.00703149	0.00901531
ATTGGC	-0.0124402	-0.0169367
ATTGGG	-0.00389514	-0.00333712
ATTGGT	-0.0102805	0.0112883
ATTGTA	-0.00502525	0.0221065
ATTGTC	-0.00196319	-0.00175138
ATTGTG	-0.00610548	-0.0085522
ATTGTT	0.000979418	-0.00752272
ATTTAA	0.00445897	-0.0400683
ATTTAC	-0.00745144	-0.00659279
ATTTAG	-0.00436083	-0.00260724
ATTTAT	0.0295719	-0.0398693
ATTTCA	0.00469828	-0.0348678
ATTTCC	0.0138866	-0.0332492
ATTTCG	-0.00469469	-0.0225427
ATTTCT	0.0148631	0.010699
ATTTGA	0.00342784	-0.00827284
ATTTGC	0.00330035	-0.0763583
ATTTGG	-0.00974093	-0.0201172
ATTTGT	0.0144009	-0.00632213
ATTTTA	0.00708888	-0.00800146
ATTTTC	0.0382187	-0.0428615
ATTTTG	0.0194752	0.000272952
ATTTTT	0.0897542	0.0335829
CAAAAA	0.101333	0.00794114
CAAAAC	0.0088275	-0.00458646
CAAAAG	0.0307894	-0.0237601
CAAAAT	0.0188582	0.00142924
CAAACA	0.0141274	-0.038067
CAAACC	-0.0042816	0.00599666
CAAACG	-0.000931217	-0.00836331
CAAACT	-0.0170012	-0.0215852
CAAAGA	0.0146494	0.0211984
CAAAGC	0.00172016	-0.0130758
CAAAGG	0.00760712	-0.0264894
CAAAGT	-0.00741796	-0.0338829
CAAATA	0.00752311	-0.0139519
CAAATC	-0.00843684	-0.000892321
CAAATG	0.00669253	-0.0539709
CAAATT	0.00604991	-0.0427171
CAACAA	0.0575007	-0.00661079
CAACAC	0.00499826	-0.00453629
CAACAG	0.0188389	0.00392966
CAACAT	-0.000421238	-0.00621423
CAACCA	-0.00335926	-0.0040979
CAACCC	0.00683359	-0.00698465
CAACCG	-0.00463253	-0.006061
CAACCT	-0.00755252	0.00262588
CAACGA	-0.000316194	0.00945851
CAACGC	-0.00396628	-0.00617711
CAACGG	-0.00208372	-0.0024893
CAACGT	-0.00342768	2.91761e-05
CAACTA	-0.0100788	-0.00937511
CAACTC	-0.010997	-0.0192452
CAACTG	-0.01641	-0.034979
CAACTT	-0.0109711	-0.0416054
CAAGAA	-0.000552482	0.024206
CAAGAC	-0.00395224	0.0122234
CAAGAG	0.00676692	0.0137794
CAAGAT	-0.0109094	0.012382
CAAGCA	-0.00335124	0.000466916
CAAGCC	-0.00402051	-0.00539431
CAAGCG	-0.00626291	-0.00533203
CAAGCT	-0.0147083	-0.00150097
CAAGGA	-0.00782249	-0.0109454
CAAGGC	-0.00249392	-0.00116733
CAAGGG	0.00396635	0.000369253
CAAGGT	-0.0104259	0.00743322
CAAGTA	-0.0114168	0.000993441
CAAGTC	-0.00979173	-0.00774373
CAAGTG	-0.00717097	-0.0338934
CAAGTT	-0.0146042	-0.0243812
CAATAA	-0.0020482	-0.00864565
CAATAC	-0.00732011	0.0167207
CAATAG	-0.00666909	0.0142007
CAATAT	-0.00557545	0.014744
CAATCA	-6.36883e-05	-0.00164615
CAATCC	-0.00603753	-0.00098542
CAATCG	-0.0052452	0.00233034
CAATCT	-0.00777755	0.012651
CAATGA	-0.00203856	0.00118131
CAATGC	-0.00442381	-0.0133475
CAATGG	-0.00351616	-0.0118424
CAATGT	-0.00933517	0.000425999
CAATTA	-0.00343274	-0.0373479
CAATTC	-0.00753715	-0.00440802
CAATTG	-0.00568282	-0.0245661
CAATTT	0.0145314	-0.0568985
CACAAA	0.027456	-0.0179204
CACAAC	-0.000874083	-0.00334569
CACAAG	-0.0013621	-0.00136752
CACAAT	-0.00568326	-0.00814926
CACACA	0.175245	-0.0910099
CACACC	0.00691925	-0.00410175
CACACG	0.0118725	-0.0081517
CACACT	0.00300789	-0.011216
CACAGA	0.0296838	0.00696204
CACAGC	0.00779021	-0.00229855
CACAGG	0.00375253	-0.00303677
CACAGT	-0.00165091	-0.000754326
CACATA	0.0028952	-0.0058639
CACATC	-0.00993999	-0.0028394
CACATG	0.00188404	-0.0178754
CACATT	-0.00322983	-0.0241712
CACCAA	-0.00717982	0.00745318
CACCAC	-0.00767901	-0.00450587
CACCAG	-0.0117396	0.00683107
CACCAT	-0.00932253	0.00353743
CACCCA	0.00249321	-0.0265918
CACCCC	0.0255881	-0.00699524
CACCCG	-0.00358372	-0.00297811
CACCCT	0.0011905	0.00528896
CACCGA	-0.00723175	-0.000170638
CACCGC	-0.00261987	-0.00653037
CACCGG	-0.00906332	0.00127748
CACCGT	-0.0059626	0.00791102
CACCTA	-0.00629524	0.00329204
CACCTC	-0.00759945	0.00504356
CACCTG	-0.0163644	-0.0055278
CACCTT	-0.010324	0.00447896
CACGAA	-0.00141199	0.000109119
CACGAC	-0.00250845	0.0036531
CACGAG	-0.0016424	0.00340692
CACGAT	-0.00694726	0.00794442
CACGCA	0.00441537	-0.0140559
CACGCC	-0.00361554	-0.00230596
CACGCG	-0.00179483	0.00157153
CACGCT	-0.00453881	0.00120195
CACGGA	-0.00776622	0.000930083
CACGGC	-0.00379056	-0.00331926
CACGGG	-0.000313977	0.00166451
CACGGT	-0.00667226	0.00424158
CACGTA	-0.00379433	-0.000358858
CACGTC	-0.00650633	0.00212012
CACGTG	-0.00293766	-0.00625681
CACGTT	-0.00584055	-0.00425694
CACTAA	-0.00493272	-0.00320629
CACTAC	-0.00661434	0.00544537
CACTAG	-0.0049059	0.00943362
CACTAT	-0.0082277	0.0105234
CACTCA	0.00304422	-0.0253871
CACTCC	0.00515804	-0.00638186
CACTCG	0.00230858	-0.0225896
CACTCT	0.0131758	0.0148297
CACTGA	-0.00659935	-0.0070129
CACTGC	0.000309731	-0.0145308
CACTGG	-0.00927052	-0.00849496
CACTGT	-0.000586411	0.0036443
CACTTA	-0.0089457	-0.0169123
CACTTC	-0.0110858	-0.0146117
CACTTG	-0.00859504	-0.0338531
CACTTT	-0.00281541	-0.0438866
CAGAAA	0.0235585	0.000253033
CAGAAC	-0.00141309	0.0099045
CAGAAG	0.0026508	0.0150384
CAGAAT	-0.00305118	0.00984344
CAGACA	0.0230004	-0.000572303
CAGACC	0.00111411	0.00982117
CAGACG	-0.00222911	0.0120171
CAGACT	-0.00605588	0.00445358
CAGAGA	0.0476005	0.0278808
CAGAGC	0.0180605	0.0090433
CAGAGG	0.0204397	0.00868566
CAGAGT	0.00237618	0.00551893
CAGATA	0.00546307	0.00792423
CAGATC	-0.010603	0.0273967
CAGATG	-0.00722465	0.00606648
CAGATT	-0.00954951	0.0053262
CAGCAA	0.0139703	-0.0344787
CAGCAC	-0.00688213	-0.0063976
CAGCAG	0.0480357	-0.00611465
CAGCAT	-0.00652006	-0.00910154
CAGCCA	0.0102075	-0.0387717
CAGCCC	0.0103638	-0.00412694
CAGCCG	-0.00556408	-0.00885777
CAGCCT	-0.0016785	7.20281e-05
CAGCGA	-0.00558031	-0.00942217
CAGCGC	-0.00770659	-0.00268704
CAGCGG	0.000215146	-0.00803984
CAGCGT	-0.00608502	0.00324254
CAGCTA	-0.00944119	-0.00648684
CAGCTC	-0.0177572	-0.0120993
CAGCTG	-0.022077	-0.0248544
CAGCTT	-0.0176068	-0.0160501
CAGGAA	-0.00328064	-0.00549344
CAGGAC	0.00338212	-0.0284007
CAGGAG	0.00152946	-0.00369005
CAGGAT	-0.0138927	-0.0115572
CAGGCA	0.0167984	-0.0090708
CAGGCC	0.00546647	0.00151342
CAGGCG	-0.00396499	-0.00736514
CAGGCT	-0.00420469	-0.00376851
CAGGGA	0.00672077	-0.00130618
CAGGGC	0.00743496	0.00295032
CAGGGG	0.0235695	-0.00440309
CAGGGT	0.000493263	0.00561295
CAGGTA	-0.00825603	0.0092296
CAGGTC	-0.00642867	0.00594469
CAGGTG	-0.0155724	-0.00450178
CAGGTT	-0.010526	0.00393595
CAGTAA	-0.00640992	0.000516061
CAGTAC	-0.00766144	0.0108493
CAGTAG	-0.00263725	0.00754707
CAGTAT	-0.00616121	0.0154405
CAGTCA	-0.000496932	-0.0104351
CAGTCC	-0.00150522	0.005656
CAGTCG	-0.00238443	-0.00405421
CAGTCT	-0.00317782	0.0084255
CAGTGA	-0.00946754	-0.00296665
CAGTGC	-0.00507518	-0.0102247
CAGTGG	0.00186806	-0.0102045
CAGTGT	-0.00339907	0.000208515
CAGTTA	-0.00856281	-0.00882341
CAGTTC	-0.0196389	-0.00337806
CAGTTG	-0.0171055	-0.0354448
CAGTTT	-0.0134624	-0.0205503
CATAAA	0.0163802	-0.0541547
CATAAC	-0.00495249	-0.00399778
CATAAG	-0.00469072	0.000717902
CATAAT	0.00192784	-0.0181729
CATACA	0.0104539	0.0384895
CATACC	-0.000345855	0.0114121
CATACG	-0.00148855	0.00717875
CATACT	-0.00782828	0.0116332
CATAGA	0.00498353	0.01884
CATAGC	-0.00429659	0.007513
CATAGG	-0.00250335	0.00910851
CATAGT	-0.00754679	0.00741493
CATATA	0.00393046	0.028327
CATATC	-0.00299005	0.0101051
CATATG	-0.000226801	0.0238606
CATATT	-0.000733878	0.000756347
CATCAA	-0.000509804	0.00239901
CATCAC	-0.0100014	0.00312441
CATCAG	-0.0030264	0.00299684
CATCAT	0.00630324	0.00411363
CATCCA	-0.00187794	0.00197906
CATCCC	0.00423745	-0.00361085
CATCCG	-0.0117492	-0.00455598
CATCCT	-0.00800719	-0.00858405
CATCGA	-0.00921537	0.00968185
CATCGC	-0.00854963	-0.00795159
CATCGG	-0.00774507	0.00630457
CATCGT	-0.00389698	0.00992469
CATCTA	-0.00120701	0.00856268
CATCTC	0.00152118	0.00164203
CATCTG	-0.00765348	0.00483003
CATCTT	-0.00674583	0.00973645
CATGAA	-0.00314362	-0.00178126
CATGAC	-0.00330627	9.17553e-05
CATGAG	-0.0021798	0.000531879
CATGAT	-0.00634265	0.0109591
CATGCA	0.00456265	-0.0163574
CATGCC	0.011096	-0.00174787
CATGCG	-0.00370124	-0.00206609
CATGCT	-0.00792138	0.000390226
CATGGA	-0.00295107	0.00382893
CATGGC	0.00139797	-0.0118583
CATGGG	0.00118201	-1.81593e-05
CATGGT	-0.00977806	0.00651229
CATGTA	-0.00519192	0.00984716
CATGTC	-0.00403672	0.00124801
CATGTG	0.00278093	-0.0180652
CATGTT	-0.0080079	-0.00591188
CATTAA	-0.000863886	-0.0305337
CATTAC	-0.00766419	-0.00448869
CATTAG	-0.00397981	-0.0111646
CATTAT	-0.00558801	-0.00280569
CATTCA	0.00732056	-0.0112561
CATTCC	0.00778461	-0.00497764
CATTCG	0.00247435	-0.009644
CATTCT	-0.000516478	0.0101406
CATTGA	-0.00226414	0.00335745
CATTGC	-0.00383946	-0.0123436
CATTGG	-0.00911636	0.000408769
CATTGT	-0.00653492	-0.0141472
CATTTA	0.00213488	-0.0351424
CATTTC	0.0110269	-0.0476588
CATTTG	0.00534673	-0.0530521
CATTTT	0.0306124	-0.0598625
CCAAAA	0.0399351	-0.0176613
CCAAAC	-0.00300916	-0.0166047
CCAAAG	0.0107655	-0.0112595
CCAAAT	-0.00803396	-0.0206356
CCAACA	0.00633643	-0.00240029
CCAACC	0.00143052	-0.0102984
CCAACG	-0.00554419	-0.00318984
CCAACT	-0.0178884	-0.0360469
CCAAGA	-0.00270718	0.00585809
CCAAGC	-0.00956257	-0.00294799
CCAAGG	-0.00518116	-0.00424746
CCAAGT	-0.0179206	-0.0254143
CCAATA	-0.00668975	0.013043
CCAATC	-0.00659612	0.00265703
CCAATG	-0.00765732	0.000146825
CCAATT	-0.0104992	-0.0162409
CCACAA	0.00788279	0.00604097
CCACAC	0.0219874	-0.00340562
CCACAG	0.0152408	0.00990548
CCACAT	-0.003829	-0.0107316
CCACCA	-0.00848565	-0.00246979
CCACCC	0.023167	-0.0229961
CCACCG	-0.00510215	-0.00628711
CCACCT	-0.00999903	-0.000821556
CCACGA	-0.00686895	0.00366218
CCACGC	-0.00531132	-0.000186064
CCACGG	-0.0087136	0.00106325
CCACGT	-0.00796356	-0.00190453
CCACTA	-0.00471843	0.00512
CCACTC	0.00983676	-0.00857225
CCACTG	0.00163979	-0.0105554
CCACTT	-0.00865822	-0.0382277
CCAGAA	-0.000374606	0.00116316
CCAGAC	0.00292937	0.00378714
CCAGAG	0.019519	0.0124164
CCAGAT	-0.01447	0.0107438
CCAGCA	-0.00927157	-0.0115369
CCAGCC	0.0078306	-0.0156712
CCAGCG	-0.0119855	-0.00852508
CCAGCT	-0.0229873	-0.0194615
CCAGGA	-0.00934931	-0.0181334
CCAGGC	0.00250815	-0.00430268
CCAGGG	0.00586971	0.00211539
CCAGGT	-0.0147405	0.00198443
CCAGTA	-0.00677278	0.00756011
CCAGTC	-0.00301588	0.00039305
CCAGTG	-0.0089991	-0.00803292
CCAGTT	-0.0248447	-0.0212683
CCATAA	0.00763734	-0.0165368
CCATAC	0.00149731	0.0131878
CCATAG	0.00245962	0.010981
CCATAT	-0.00258363	0.00870643
CCATCA	0.0013698	0.000263947
CCATCC	0.00846281	-0.00766669
CCATCG	-0.00403226	-0.00370881
CCATCT	0.0039733	-0.000691926
CCATGA	-0.00320224	0.00421842
CCATGC	0.00119228	0.00172231
CCATGG	-0.000199413	-0.00261458
CCATGT	-0.00712461	-0.00292625
CCATTA	-0.00521908	-0.00963108
CCATTC	0.009127	-0.0113836
CCATTG	-0.0041819	-0.0137661
CCATTT	0.00830709	-0.0564463
CCCAAA	0.0210326	-0.0150053
CCCAAC	0.00351604	-0.010228
CCCAAG	-0.000428816	-0.00042696
CCCAAT	-0.00398502	-0.00273125
CCCACA	0.0123372	0.0044026
CCCACC	0.0154411	-0.0109221
CCCACG	-0.00401753	-0.000944071
CCCACT	0.00158902	-0.017916
CCCAGA	0.00709097	0.00283597
CCCAGC	-0.000876686	-0.0135181
CCCAGG	0.00114527	-0.00039767
CCCAGT	-0.00671748	-0.0113258
CCCATA	0.00657686	0.00688418
CCCATC	0.00705706	-0.00927172
CCCATG	0.00192015	0.00164004
CCCATT	0.0042142	-0.0260835
CCCCAA	0.0261878	-0.0100291
CCCCAC	0.0332678	-0.00381055
CCCCAG	0.0154479	-0.000428675
CCCCAT	0.0195686	-0.00872417
CCCCCA	0.0441225	-0.00599243
CCCCCC	0.133891	-0.013129
CCCCCG	0.0237019	-0.00719691
CCCCCT	0.0558019	-0.0106403
CCCCGA	0.00794653	-0.00124748
CCCCGC	0.0185577	-0.00978532
CCCCGG	0.00437313	-0.00773557
CCCCGT	0.0110134	-0.00113486
CCCCTA	0.0101074	0.00540619
CCCCTC	0.0515411	-0.00370616
CCCCTG	0.0232804	-0.00238964
CCCCTT	0.0243257	-0.0218547
CCCGAA	0.00411959	-0.00831792
CCCGAC	-0.0013185	0.00344808
CCCGAG	-0.000793456	-0.000314708
CCCGAT	-0.00471983	0.00432095
CCCGCA	-9.53389e-05	-0.00675792
CCCGCC	0.0111655	-0.0114925
CCCGCG	-0.00255432	0.000299326
CCCGCT	0.00043475	-0.00812282
CCCGGA	-0.00477585	-0.00532215
CCCGGC	7.55354e-05	-0.0139479
CCCGGG	0.000996356	-0.0069859
CCCGGT	-0.0033576	-0.000801848
CCCGTA	0.0013297	0.00585855
CCCGTC	0.00445127	0.0036249
CCCGTG	-0.000324438	0.00273982
CCCGTT	-0.000739471	0.00348862
CCCTAA	0.00221011	0.00340146
CCCTAC	0.00483624	0.00650014
CCCTAG	0.00280753	0.00636793
CCCTAT	0.00244987	0.00874819
CCCTCA	0.0078837	0.00321577
CCCTCC	0.0384815	0.00567986
CCCTCG	0.003516	-0.00399031
CCCTCT	0.0448726	0.0133776
CCCTGA	0.00141524	0.00388003
CCCTGC	0.0211718	-0.00235103
CCCTGG	0.00497065	0.00222676
CCCTGT	0.0104766	0.00316746
CCCTTA	0.00252682	0.00389967
CCCTTC	0.0122011	-0.000769086
CCCTTG	0.0035399	0.000795766
CCCTTT	0.0216645	-0.0253311
CCGAAA	0.00648725	-0.0227573
CCGAAC	-0.00284044	0.000881794
CCGAAG	-0.00456692	0.00234696
CCGAAT	-0.00671371	-0.00316591
CCGACA	-0.00157575	0.00352471
CCGACC	-0.00172954	0.00561755
CCGACG	-0.00453653	0.00665732
CCGACT	-0.00692861	-0.000179702
CCGAGA	-0.00201521	0.00255207
CCGAGC	-0.00693732	-0.00642671
CCGAGG	-0.00627178	0.00044643
CCGAGT	-0.00894486	-0.00428072
CCGATA	-0.00352203	0.0130145
CCGATC	-0.00694075	0.0190185
CCGATG	-0.00785777	0.00624984
CCGATT	-0.00853202	0.0029616
CCGCAA	-0.00182964	-0.0153993
CCGCAC	-1.46234e-05	-0.0106009
CCGCAG	-0.00494439	-0.0131247
CCGCAT	-0.00478395	-0.0124221
CCGCCA	-0.0053854	-0.00455301
CCGCCC	0.0121182	-0.0159836
CCGCCG	-0.00353386	-0.00491163
CCGCCT	5.55134e-05	-0.0038209
CCGCGA	-0.00682926	0.00300619
CCGCGC	-0.0039643	0.000336947
CCGCGG	-0.00526323	0.000940431
CCGCGT	-0.00462592	0.000205156
CCGCTA	-0.00180957	0.00531685
CCGCTC	0.00105997	-0.00501488
CCGCTG	-6.63386e-05	-0.00815783
CCGCTT	-0.00399208	-0.0182901
CCGGAA	-0.0127518	-0.0110595
CCGGAC	-0.00598211	3.23086e-06
CCGGAG	-0.0126954	-0.00387454
CCGGAT	-0.0148156	-0.00240327
CCGGCA	-0.00731204	-0.0143708
CCGGCC	9.75139e-05	-0.00462582
CCGGCG	-0.0131184	-0.00898026
CCGGCT	-0.00863157	-0.0110698
CCGGGA	-0.00499459	-0.00602895
CCGGGC	-0.00186952	-0.0110615
CCGGGG	0.00410339	-0.00739242
CCGGGT	-0.00476104	-0.00277397
CCGGTA	-0.00431111	0.00685803
CCGGTC	-0.00420033	0.00121092
CCGGTG	-0.00910723	0.00110105
CCGGTT	-0.00817584	-0.00199327
CCGTAA	-0.00408257	0.00149515
CCGTAC	-0.00129	0.00941563
CCGTAG	-0.00348716	0.00398258
CCGTAT	-0.00439013	0.0107233
CCGTCA	-0.00390155	0.00786733
CCGTCC	0.00295965	0.0112999
CCGTCG	-0.00220213	0.00507599
CCGTCT	0.00113602	0.0143915
CCGTGA	-0.00672795	0.00324443
CCGTGC	-0.00236561	0.000710173
CCGTGG	-0.00813945	0.0023784
CCGTGT	-0.000547018	-0.00180825
CCGTTA	-0.00365142	0.015652
CCGTTC	-0.0010259	0.00546038
CCGTTG	-0.00212769	-0.00252731
CCGTTT	-0.000191789	-0.0061055
CCTAAA	-0.00136131	0.00880947
CCTAAC	-0.002988	0.00185715
CCTAAG	-0.00221121	0.00294953
CCTAAT	-0.00619188	-0.00643133
CCTACA	-0.00165126	0.0108285
CCTACC	0.00330129	0.00893577
CCTACG	-0.00377029	0.00444357
CCTACT	-0.001808	0.00526666
CCTAGA	0.00127224	0.00722953
CCTAGC	-0.00239664	0.00319485
CCTAGG	-0.000151471	0.00419933
CCTAGT	-0.00308001	0.00286509
CCTATA	-0.000200977	0.0136495
CCTATC	-0.000860619	0.00828416
CCTATG	-0.00249841	0.00882849
CCTATT	-0.00433739	0.00580558
CCTCAA	0.0028958	0.00925916
CCTCAC	0.00103863	0.00148675
CCTCAG	-0.00148965	0.0051416
CCTCAT	8.60631e-06	0.000980897
CCTCCA	-0.00176488	0.00957434
CCTCCC	0.0382043	0.00849899
CCTCCG	-0.00545299	9.48057e-07
CCTCCT	0.0170604	0.0129809
CCTCGA	-0.00409207	0.000745113
CCTCGC	-0.00428871	-0.00238476
CCTCGG	-0.00630854	0.000191129
CCTCGT	-0.00362251	0.00190815
CCTCTA	0.00674286	0.013597
CCTCTC	0.0473849	0.0206427
CCTCTG	0.0215168	0.0101433
CCTCTT	0.013406	0.00748719
CCTGAA	-0.00459244	0.00419112
CCTGAC	-0.00230841	-0.00472808
CCTGAG	-0.00322076	0.00532871
CCTGAT	-0.0073327	0.00914355
CCTGCA	-0.00623216	-0.0102511
CCTGCC	0.0355787	-0.0130113
CCTGCG	-0.00888624	-0.0111532
CCTGCT	0.00254349	-0.0101204
CCTGGA	-0.00984035	0.00703183
CCTGGC	0.000523155	-0.0248047
CCTGGG	-0.000347561	-0.00162553
CCTGGT	-0.00956052	3.97395e-05
CCTGTA	-0.000215961	0.00943806
CCTGTC	0.00962202	-0.00452525
CCTGTG	0.00474495	-0.00362799
CCTGTT	-0.000802597	-0.000628892
CCTTAA	-0.000783641	0.0018687
CCTTAC	-0.00317571	0.00508289
CCTTAG	-0.00156626	0.00420947
CCTTAT	-0.00606308	0.00721183
CCTTCA	-0.00159874	0.00534893
CCTTCC	0.0126378	0.00540527
CCTTCG	-0.00105245	-0.0073995
CCTTCT	0.00640668	0.01955
CCTTGA	-0.0041281	0.00713028
CCTTGC	-0.002235	-0.00377717
CCTTGG	-0.00575572	-0.00498476
CCTTGT	-0.00552821	-0.00133788
CCTTTA	-5.35654e-05	0.00139643
CCTTTC	0.0144936	-0.0128904
CCTTTG	0.00743886	-0.0253767
CCTTTT	0.0274557	-0.033429
CGAAAA	0.0170262	-0.0260877
CGAAAC	0.00229767	-0.00669688
CGAAAG	0.00451405	-0.0111953
CGAAAT	-0.00370644	-0.0221046
CGAACA	-0.00444432	0.0019067
CGAACC	-0.00118235	0.00318858
CGAACG	-0.00146452	0.00308862
CGAACT	-0.0176788	-0.00777311
CGAAGA	-0.00587567	0.0146739
CGAAGC	-0.00233397	0.00228269
CGAAGG	-0.000861543	-0.00956202
CGAAGT	-0.0149703	-0.00331752
CGAATA	-0.0018636	0.0111319
CGAATC	-0.00847519	0.00547401
CGAATG	0.00378021	-0.0101901
CGAATT	-0.0109436	-0.0071566
CGACAA	-0.000465393	0.000802729
CGACAC	0.00160943	0.00279282
CGACAG	0.00624121	0.005173
CGACAT	-0.00649941	0.000820754
CGACCA	-0.00933616	0.00380497
CGACCC	0.000125017	0.00204098
CGACCG	-0.00320745	0.00244648
CGACCT	-0.00553824	0.00421152
CGACGA	0.000454129	0.0133045
CGACGC	-0.00210751	0.00739358
CGACGG	-0.00212693	0.00470997
CGACGT	-0.00557741	0.0046094
CGACTA	-0.00505026	0.0129975
CGACTC	0.000494731	0.00690409
CGACTG	-0.00152917	-0.00478221
CGACTT	-0.0127056	-0.00775995
CGAGAA	-0.00730944	0.00436359
CGAGAC	0.00195303	0.00687977
CGAGAG	0.0190406	0.0131552
CGAGAT	-0.0120793	0.00502065
CGAGCA	-0.0079083	-0.00989597
CGAGCC	-0.00251144	-0.00156131
CGAGCG	-0.00300784	-0.00456218
CGAGCT	-0.013273	-0.00607381
CGAGGA	-0.0143535	0.00265655
CGAGGC	0.00121207	-0.00165027
CGAGGG	0.0042151	-0.0045903
CGAGGT	-0.00922498	0.00126592
CGAGTA	-7.83866e-06	0.0164209
CGAGTC	-0.00417027	0.00335327
CGAGTG	0.0027048	-0.0207109
CGAGTT	-0.014942	-0.0116181
CGATAA	-0.0020506	0.00910468
CGATAC	-0.00226531	0.0155778
CGATAG	-0.0022388	0.019295
CGATAT	-0.00400917	0.0216577
CGATCA	-0.00726264	0.0219648
CGATCC	-0.00936264	0.012815
CGATCG	-0.00740576	0.0186084
CGATCT	-0.0109962	0.0267403
CGATGA	-0.00837205	0.0122978
CGATGC	-0.00465525	0.00194912
CGATGG	-0.00463876	-0.00412704
CGATGT	-0.0109946	0.00673698
CGATTA	-0.00297154	0.00945235
CGATTC	-0.00620706	0.00394488
CGATTG	-0.00501653	0.00269545
CGATTT	-0.00754653	-0.00206212
CGCAAA	-0.000203104	-0.0296363
CGCAAC	-0.00584073	-0.00711197
CGCAAG	-0.0106117	0.00450412
CGCAAT	-0.00889415	-0.0145367
CGCACA	0.00691432	-0.025514
CGCACC	-0.00609348	0.00148184
CGCACG	-0.00329152	-0.000888077
CGCACT	-0.00741354	-0.00971687
CGCAGA	-0.00764364	-0.00538965
CGCAGC	-0.0108535	-0.00916854
CGCAGG	-0.00900679	-0.0113169
CGCAGT	-0.0113242	-0.00915067
CGCATA	-0.000935873	-0.0137294
CGCATC	-0.00948443	-0.00239985
CGCATG	-0.00295188	-0.00205357
CGCATT	-0.00391326	-0.0306685
CGCCAA	-0.0129867	-0.0064723
CGCCAC	-0.00202248	-0.00672241
CGCCAG	-0.0105831	-0.00675206
CGCCAT	-0.00652171	-0.0160768
CGCCCA	-0.0142819	-0.00172892
CGCCCC	0.0209457	-0.0192592
CGCCCG	-0.0039591	-0.00432535
CGCCCT	-0.00144847	-0.00155264
CGCCGA	-0.0125191	-0.00374105
CGCCGC	0.00108136	-0.0058145
CGCCGG	-0.0124828	-0.0094002
CGCCGT	-0.00570376	-0.0027337
CGCCTA	-0.00410217	0.00387896
CGCCTC	0.0027883	-0.00030377
CGCCTG	-0.0034466	-0.00735703
CGCCTT	-0.00594981	-0.0101036
CGCGAA	-0.00789638	0.000600692
CGCGAC	-0.00315031	0.00596269
CGCGAG	-0.00515775	0.00762005
CGCGAT	-0.00882168	0.00371585
CGCGCA	-0.00624227	0.00315259
CGCGCC	-0.00313063	0.00183351
CGCGCG	0.00229033	0.0043946
CGCGCT	-0.00410236	0.00075401
CGCGGA	-0.00879711	0.00134743
CGCGGC	-0.00370418	-0.00168522
CGCGGG	-0.00214109	0.000960618
CGCGGT	-0.00635325	0.00298091
CGCGTA	-0.00197197	0.00384452
CGCGTC	-0.00252034	0.00630785
CGCGTG	-0.00218781	0.00154807
CGCGTT	-0.00446961	-0.00158845
CGCTAA	-0.00429824	-0.00190398
CGCTAC	-0.0039684	0.00589557
CGCTAG	-0.0025762	0.00464801
CGCTAT	-0.00593724	0.00984469
CGCTCA	-0.00425513	-0.00227519
CGCTCC	-0.00617852	-0.00158518
CGCTCG	-0.0026027	-0.00570315
CGCTCT	0.0142359	0.0129709
CGCTGA	-0.00862636	-0.00420522
CGCTGC	0.00258353	-0.0063596
CGCTGG	-0.0111068	-0.00780286
CGCTGT	0.00072569	0.000477011
CGCTTA	-0.00378657	-0.00740981
CGCTTC	-0.0038415	0.00289577
CGCTTG	-0.00595514	-0.00485024
CGCTTT	0.00055774	-0.0325927
CGGAAA	-0.00593708	-0.0239496
CGGAAC	-0.00824383	0.00542279
CGGAAG	-0.00624358	0.000199927
CGGAAT	-0.00961595	-0.00536684
CGGACA	-0.00681166	0.0148281
CGGACC	-0.0027962	0.00265462
CGGACG	-0.00500107	0.0105804
CGGACT	-0.00779603	0.000497912
CGGAGA	-0.00357045	0.0059926
CGGAGC	-0.0119117	-0.00191006
CGGAGG	-0.00545131	-0.000646233
CGGAGT	-0.0097015	-0.00507213
CGGATA	-0.00670723	0.00567494
CGGATC	-0.0124772	0.00878448
CGGATG	-0.0120457	-0.00248074
CGGATT	-0.0147051	-0.00749978
CGGCAA	-0.00346535	-0.0272158
CGGCAC	-0.00341698	-0.00364653
CGGCAG	0.00841344	-0.00519129
CGGCAT	-0.00528128	-0.00843238
CGGCCA	-0.00914347	-0.0158924
CGGCCC	0.00513351	0.00223462
CGGCCG	-0.00220392	0.00269059
CGGCCT	-0.00134329	0.00417435
CGGCGA	-0.0124443	-0.0139137
CGGCGC	-0.00774411	-0.00234786
CGGCGG	-0.00375054	-0.00397619
CGGCGT	-0.00734721	-0.00192792
CGGCTA	-0.00487322	0.000906901
CGGCTC	-0.0020097	-0.000589263
CGGCTG	-0.00481883	-0.00932468
CGGCTT	-0.00625636	-0.0132575
CGGGAA	-0.00655768	-0.0108155
CGGGAC	-0.0011821	0.00409524
CGGGAG	-0.000372844	0.00541548
CGGGAT	-0.0087701	-0.00148516
CGGGCA	-0.00515091	-0.0104125
CGGGCC	0.00262129	-0.00235014
CGGGCG	-0.00392782	-0.00501455
CGGGCT	-0.00343982	-0.00664269
CGGGGA	0.00339912	-0.00411809
CGGGGC	0.0112502	-0.00705532
CGGGGG	0.0225439	-0.00727165
CGGGGT	0.00242812	-0.00246512
CGGGTA	-0.00371161	0.0120183
CGGGTC	-0.00184286	0.00165519
CGGGTG	-0.0035157	-0.00378239
CGGGTT	-0.0041711	-0.00321955
CGGTAA	-0.00526894	0.00514941
CGGTAC	-0.00317908	0.0088241
CGGTAG	-0.00288759	0.00706282
CGGTAT	-0.00312456	0.0143932
CGGTCA	-0.00869567	0.00316853
CGGTCC	-0.00299215	0.00355067
CGGTCG	-0.00303004	0.00173026
CGGTCT	-0.00195636	0.00548101
CGGTGA	-0.010843	0.0039346
CGGTGC	-0.00550728	0.00174014
CGGTGG	-0.00610611	-0.00636608
CGGTGT	-0.00448307	0.00364701
CGGTTA	-0.00510199	0.00201066
CGGTTC	-0.00414695	0.00445768
CGGTTG	-0.00478293	-0.0064458
CGGTTT	-0.00544349	-0.000665981
CGTAAA	-0.00435293	-0.00306144
CGTAAC	-0.00311861	0.00320833
CGTAAG	-0.0053201	0.00615971
CGTAAT	-0.00485372	-0.00684023
CGTACA	-0.00136249	0.0135808
CGTACC	-0.000515061	0.00895281
CGTACG	-0.000645151	0.00801107
CGTACT	-0.00600963	0.010063
CGTAGA	-0.00473565	0.0127606
CGTAGC	-0.0043148	0.00527227
CGTAGG	-0.00427899	0.00530525
CGTAGT	-0.00803537	0.0055353
CGTATA	-0.000751095	0.00705945
CGTATC	-0.000530201	0.0085423
CGTATG	-0.00215952	0.0070981
CGTATT	-0.00395478	0.0072263
CGTCAA	-0.00539485	0.00812202
CGTCAC	-0.0045642	0.00684259
CGTCAG	-0.00305607	0.00855083
CGTCAT	-0.00460964	0.00549148
CGTCCA	-0.0111081	0.00876365
CGTCCC	0.00336336	0.00726925
CGTCCG	-0.00525262	0.0125796
CGTCCT	-0.00541202	-0.00905877
CGTCGA	-0.00816181	0.00840278
CGTCGC	-0.00125071	0.00567041
CGTCGG	-0.0045665	0.00602136
CGTCGT	0.0027211	0.0105996
CGTCTA	-0.0033078	0.00939402
CGTCTC	0.00772291	0.0136418
CGTCTG	-0.00255627	0.0123803
CGTCTT	-0.00519038	0.0101219
CGTGAA	-0.00616602	0.00147085
CGTGAC	-0.0034604	0.000653641
CGTGAG	-0.002931	0.00290808
CGTGAT	-0.00789958	0.00536455
CGTGCA	-0.00386566	-0.00353102
CGTGCC	0.00323174	-0.000367027
CGTGCG	-0.00280071	-0.00144196
CGTGCT	-0.00956417	-0.000542935
CGTGGA	-0.0118886	0.00472428
CGTGGC	-0.0031272	-0.00578801
CGTGGG	-0.00344517	-0.000439897
CGTGGT	-0.010555	0.0037444
CGTGTA	-0.00214391	0.00441377
CGTGTC	0.00171022	2.15578e-05
CGTGTG	0.0117251	-0.00762158
CGTGTT	-0.00422952	-0.00505828
CGTTAA	-0.00521675	0.002734
CGTTAC	-0.00480106	0.0138756
CGTTAG	-0.004354	0.00950105
CGTTAT	-0.0060177	0.00896003
CGTTCA	-0.00751102	0.0115912
CGTTCC	-0.00100772	0.00915841
CGTTCG	-0.00167923	0.00202844
CGTTCT	-0.00462776	0.0142578
CGTTGA	-0.00417297	0.0045794
CGTTGC	0.00381498	-0.00396387
CGTTGG	-0.00565596	-0.00328107
CGTTGT	-0.00303669	0.00422382
CGTTTA	-0.00419456	0.00111869
CGTTTC	0.00442459	0.00646005
CGTTTG	-0.00221915	-0.006494
CGTTTT	0.00851582	-0.00740133
CTAAAA	0.00576413	0.0110304
CTAAAC	-0.0056786	-0.000147438
CTAAAG	-0.00268944	0.00951862
CTAAAT	-0.00576436	-0.00368074
CTAACA	-0.0044755	0.00237092
CTAACC	-0.00409903	0.000576881
CTAACG	-0.00474948	0.00913985
CTAACT	-0.00971142	-0.00385962
CTAAGA	-0.00246899	0.00837656
CTAAGC	-0.00427728	-0.00866641
CTAAGG	-0.00129822	0.00447755
CTAAGT	-0.00912523	-0.00290536
CTAATA	-0.00693918	0.00752601
CTAATC	-0.00727177	0.00453104
CTAATG	-0.00398554	-0.0127052
CTAATT	-0.00411106	-0.0269591
CTACAA	-0.00480021	0.018683
CTACAC	-0.00222877	0.0037473
CTACAG	0.00043507	0.0131691
CTACAT	-0.00713734	0.0137026
CTACCA	-0.00415955	0.00920594
CTACCC	0.00531768	0.0046403
CTACCG	-0.00234566	0.00743454
CTACCT	-0.00241254	0.00942048
CTACGA	-0.00785124	0.0146056
CTACGC	-0.00556652	0.00461143
CTACGG	-0.00389876	0.00460036
CTACGT	-0.00556325	0.00413576
CTACTA	-0.00471181	0.012028
CTACTC	0.00064229	0.00925583
CTACTG	-0.00298517	0.00941777
CTACTT	-0.00693706	-0.000987081
CTAGAA	0.00253945	0.0163134
CTAGAC	-0.00180359	0.0059653
CTAGAG	0.00318516	0.0136938
CTAGAT	-0.00325654	0.013661
CTAGCA	-0.00506373	0.00133957
CTAGCC	-0.00207907	0.0021092
CTAGCG	-0.0031152	0.00485283
CTAGCT	-0.00764635	0.0103435
CTAGGA	-0.000982744	0.00460154
CTAGGC	-0.00163966	0.00262686
CTAGGG	0.00281477	0.0066
CTAGGT	-0.00438202	0.00403195
CTAGTA	-0.00308615	0.012845
CTAGTC	-0.00243962	0.00405708
CTAGTG	-0.00493195	0.00908126
CTAGTT	-0.00762905	-5.38837e-05
CTATAA	-0.00149866	0.0186873
CTATAC	-0.002571	0.0156816
CTATAG	-0.000964139	0.0194933
CTATAT	0.000944896	0.0241734
CTATCA	-0.00533535	0.0134402
CTATCC	0.000570234	0.0103405
CTATCG	-0.0019953	0.0190778
CTATCT	0.00306139	0.0166037
CTATGA	-0.00292268	0.0113165
CTATGC	-0.00155565	0.00450017
CTATGG	0.00295287	0.0120529
CTATGT	-0.00690554	0.0139407
CTATTA	-0.00695059	0.0103591
CTATTC	-0.00276298	0.0111296
CTATTG	-0.00599072	0.0156356
CTATTT	-0.00234587	0.00131048
CTCAAA	0.00167266	-0.000251061
CTCAAC	-0.00579359	-0.000442175
CTCAAG	-0.00182296	0.00173092
CTCAAT	-0.00158895	-0.000687698
CTCACA	-0.000440355	-0.0107192
CTCACC	-0.0100612	-0.00110719
CTCACG	-0.00344433	0.00273678
CTCACT	-8.32217e-06	-0.00720116
CTCAGA	-0.000137473	0.00791194
CTCAGC	-0.012098	-0.0051815
CTCAGG	-0.00389886	0.00542782
CTCAGT	-0.0063401	-0.00735233
CTCATA	-0.00222225	-0.000510419
CTCATC	-0.00905177	0.00250695
CTCATG	-0.0027572	0.001065
CTCATT	0.00310571	-0.0135331
CTCCAA	-0.00852901	0.00949701
CTCCAC	0.000286539	0.00296736
CTCCAG	-0.0154675	0.0131773
CTCCAT	0.00134807	-0.00147187
CTCCCA	0.00655076	0.00539273
CTCCCC	0.0404347	-0.000977956
CTCCCG	-0.00034586	0.00624879
CTCCCT	0.0296917	0.0138172
CTCCGA	-0.00743131	0.00658083
CTCCGC	-0.00715116	-0.00679592
CTCCGG	-0.0133581	-0.00392566
CTCCGT	-0.0037453	0.00280253
CTCCTA	0.000147927	0.00586379
CTCCTC	0.014894	0.0200279
CTCCTG	0.00226439	-0.00418043
CTCCTT	0.00432078	0.000662611
CTCGAA	-0.00504597	-0.00570267
CTCGAC	-0.0032585	0.00246658
CTCGAG	-0.0020962	-0.00528603
CTCGAT	-0.00917476	0.00552692
CTCGCA	-0.0051023	-0.0165943
CTCGCC	-0.00521661	-0.0081981
CTCGCG	-0.00518633	0.00687208
CTCGCT	0.00772856	-0.0011568
CTCGGA	-0.00783415	0.00028038
CTCGGC	-0.0104392	-0.00699211
CTCGGG	-0.0017534	-0.000626572
CTCGGT	-0.00541326	-0.0008589
CTCGTA	0.00192083	0.0167315
CTCGTC	-0.00615567	0.00529358
CTCGTG	-0.000816286	0.00223862
CTCGTT	0.000532757	-0.00360442
CTCTAA	0.00187167	0.012966
CTCTAC	0.00263322	0.0194905
CTCTAG	0.00329331	0.0140799
CTCTAT	0.010781	0.0179244
CTCTCA	0.0173505	0.0121826
CTCTCC	0.0405512	0.0290044
CTCTCG	0.0194147	0.0116549
CTCTCT	0.175723	0.105274
CTCTGA	0.00875797	0.0129034
CTCTGC	0.0255702	0.00846024
CTCTGG	0.0193913	0.0132269
CTCTGT	0.0355557	0.0172347
CTCTTA	0.00165834	0.00815461
CTCTTC	0.0122287	0.0267341
CTCTTG	0.00723437	0.01292
CTCTTT	0.0373331	0.0185498
CTGAAA	-0.00134112	-0.0148895
CTGAAC	-0.0116885	0.00271434
CTGAAG	-0.0089993	0.00800065
CTGAAT	-0.00840124	-0.00505636
CTGACA	0.00078029	-0.0154587
CTGACC	-0.011889	-0.00371848
CTGACG	-0.00280825	0.00942272
CTGACT	-0.00310845	-0.00828545
CTGAGA	0.000290872	0.00823632
CTGAGC	-0.0109421	-0.0068169
CTGAGG	-0.000686249	0.00470051
CTGAGT	-0.00946366	-0.00535444
CTGATA	-0.0106048	0.0124654
CTGATC	-0.013591	0.0288394
CTGATG	-0.00364607	0.00415411
CTGATT	-0.00662483	-0.00553628
CTGCAA	-0.00453226	-0.0295641
CTGCAC	-0.00813098	-0.0143372
CTGCAG	-0.01284	-0.0147021
CTGCAT	-0.00416526	-0.0168208
CTGCCA	0.0224624	-0.0365811
CTGCCC	0.0151303	-0.00745624
CTGCCG	0.00921723	-0.0063688
CTGCCT	0.0279471	0.00169739
CTGCGA	-0.0132538	-0.0161319
CTGCGC	-0.0125297	-0.00244952
CTGCGG	-0.00529392	-0.0133451
CTGCGT	-0.00760408	-0.00381029
CTGCTA	-0.00125254	-0.00034435
CTGCTC	-0.00189798	-0.00766693
CTGCTG	0.0472334	-0.0062539
CTGCTT	0.00481846	-0.00301312
CTGGAA	-0.00856268	-0.000200199
CTGGAC	-0.0122943	0.0101526
CTGGAG	-0.0146783	0.0122426
CTGGAT	-0.0135515	0.00398877
CTGGCA	0.003525	-0.0373736
CTGGCC	-0.00725929	-0.0245759
CTGGCG	-0.0102358	-0.00597829
CTGGCT	0.00738851	-0.0222329
CTGGGA	-0.00374542	-0.00587507
CTGGGC	-0.00917562	-0.0111607
CTGGGG	0.014423	-0.0016148
CTGGGT	-0.00593742	-0.00420351
CTGGTA	-0.00610269	0.00871482
CTGGTC	-0.00698512	0.00486572
CTGGTG	-0.010642	0.00713824
CTGGTT	-0.00889102	-0.00113174
CTGTAA	-0.000710724	0.00627663
CTGTAC	0.00048165	0.0166221
CTGTAG	-7.82396e-05	0.0121148
CTGTAT	0.00383835	0.0188011
CTGTCA	0.00450611	-0.0137884
CTGTCC	0.00234984	0.0148002
CTGTCG	0.00651414	0.00527183
CTGTCT	0.0294533	0.0160773
CTGTGA	-0.00201904	0.00176427
CTGTGC	0.00406209	-0.00588495
CTGTGG	0.0149657	0.0086444
CTGTGT	0.0240722	-0.00473816
CTGTTA	-0.001254	0.0104079
CTGTTC	0.00151454	0.016486
CTGTTG	0.0191613	0.00281708
CTGTTT	0.0112211	-0.00487811
CTTAAA	-0.00442609	-0.0104494
CTTAAC	-0.00713814	-0.00595667
CTTAAG	-0.00500239	-0.00375456
CTTAAT	-0.00921472	-0.0135398
CTTACA	-0.00814341	0.00608941
CTTACC	-0.00929612	0.00547295
CTTACG	-0.00522526	0.0053086
CTTACT	-0.00950333	0.00126434
CTTAGA	-0.00135686	0.00772796
CTTAGC	-0.0057707	-0.00536127
CTTAGG	-0.0027774	0.00227272
CTTAGT	-0.00789792	-0.00258926
CTTATA	-0.00819011	0.013034
CTTATC	-0.0121672	0.00501667
CTTATG	-0.00413466	0.0017052
[truncated: 2,097 more rows]
